# Supplementary material for: The Relationship between Daily Behavior Changes and Vaccine Attitudes at the Early Stage of the COVID-19 Pandemic among Japanese People from Different Demographics: A Retrospective and Exploratory Examination Using a Free-Response Survey
Source: Vaccines (Basel). 2023 Jan 16;11(1):192. doi: 10.3390/vaccines11010192 (PMC9862657; doi:10.3390/vaccines11010192)
Supplement: Supplementary file 1 [file vaccines-11-00192-s001.zip]

Archive with 1 entries (1 files):
- vaccines-2090324-supplementary.xlsx
