# Supplementary material for: The Relationship between Daily Behavior Changes and Vaccine Attitudes at the Early Stage of the COVID-19 Pandemic among Japanese People from Different Demographics: A Retrospective and Exploratory Examination Using a Free-Response Survey
Source: Vaccines (Basel). 2023 Jan 16;11(1):192. doi: 10.3390/vaccines11010192 (PMC9862657; doi:10.3390/vaccines11010192)
Supplement: Supplementary file 1 [file vaccines-11-00192-s001.zip › vaccines-2090324-supplementary.xlsx]

## Sheet: Table S1
Table S1. Number of responses and appearance rates of the behaviors classified in to 19 categories
Category		Code	Number		Proportion
			Before	After	Before	After
Eat at home	Cateogy total		27	52	0.0841121	0.161994
	Drinking at home	Hoe_01	4	9	0.0124611	0.0280374
	Eating at home	Hoe_02	23	43	0.0716511	0.133956
Eating out	Cateogy total		301	96	0.937695	0.299065
	Eating out	Rest_01	75	27	0.233645	0.0841121
	Eating at restaurants	Rest_02	65	12	0.202492	0.0373832
	Going to a bar	Rest_03	48	12	0.149533	0.0373832
	Having a drinking party	Rest_04	25	4	0.0778816	0.0124611
	Spending time in cafes	Rest_05	29	11	0.0903427	0.0342679
	Formal gathering in restaurants	Rest_06	13	9	0.0404984	0.0280374
	Having lunch in a restaurant	Rest_07	14	7	0.0436137	0.0218069
	Going to family friendly restaurants	Rest_08	9	8	0.0280374	0.0249221
	Using fast food shops	Rest_09	7	1	0.0218069	0.00311526
	Going to sushi restaurants	Rest_10	6	4	0.0186916	0.0124611
	Eating in ramen restaurants	Rest_11	6	1	0.0186916	0.00311526
	Using school cafeterias	Rest_12	1	0	0.00311526	0
	Eating at grill meat restaurant	Rest_13	3	0	0.00934579	0
Food delivery, take away	Cateogy total		0	41	0	0.127726
	Purchasing take away food	Del_02	0	29	0	0.0903427
	Using drive through	Del_02	0	2	0	0.00623053
	Using food delivery service	Del_03	0	10	0	0.0311526
Going out	Cateogy total		61	19	0.190031	0.05919
	Going out	Out_01	8	1	0.0249221	0.00311526
	Hanging around	Out_02	4	2	0.0124611	0.00623053
	Playing	Out_03	5	0	0.0155763	0
	Eating around	Out_04	7	0	0.0218069	0
	Going for driving	Out_05	37	16	0.115265	0.0498442
Housework	Cateogy total		196	249	0.610592	0.775701
	Cleaning	HW_01	90	108	0.280374	0.336449
	Cleaning and washing	HW_02	4	5	0.0124611	0.0155763
	Cooking	HW_03	36	67	0.11215	0.208723
	Housework	HW_04	10	14	0.0311526	0.0436137
	Meal preparation and cleaning up after the meal	HW_05	14	12	0.0436137	0.0373832
	Taking rubbish out	HW_06	8	6	0.0249221	0.0186916
	Washing clothes	HW_07	34	37	0.105919	0.115265
Leisure activities	Cateogy total		179	133	0.557632	0.41433
	Karaoke	Leis_01	31	6	0.0965732	0.0186916
	Art viewing	Leis_02	13	1	0.0404984	0.00311526
	Concert, live, festival	Leis_03	21	12	0.0654206	0.0373832
	Viewing sports competitions	Leis_04	4	4	0.0124611	0.0124611
	Gardening	Leis_05	14	24	0.0436137	0.0747664
	Playing games	Leis_06	12	24	0.0373832	0.0747664
	Going to leisure facilities	Leis_07	10	0	0.0311526	0
	Gambling	Leis_08	9	5	0.0280374	0.0155763
	Using public bath	Leis_09	5	1	0.0155763	0.00311526
	Looking after pets	Leis_10	8	5	0.0249221	0.0155763
	Spending time in nature	Leis_11	13	21	0.0404984	0.0654206
	Joining public events	Leis_12	7	4	0.0218069	0.0124611
	Washing cars	Leis_13	4	4	0.0124611	0.0124611
	Hobby	Leis_14	4	2	0.0124611	0.00623053
	Group activities	Leis_15	3	2	0.00934579	0.00623053
	Voluntter work	Leis_16	6	3	0.0186916	0.00934579
	Visiting temples and shrines	Leis_17	3	0	0.00934579	0
	Fishing	Leis_18	3	0	0.00934579	0
	DIY	Leis_19	2	1	0.00623053	0.00311526
	Visiging famous TV drama spots	Leis_20	0	2	0	0.00623053
	Wiriting	Leis_21	1	2	0.00311526	0.00623053
	Receiveing acupuncture treatments	Leis_22	1	2	0.00311526	0.00623053
	Hand crafting	Leis_23	1	3	0.00311526	0.00934579
	Playing musical instruments	Leis_24	1	1	0.00311526	0.00311526
	Photography	Leis_25	3	4	0.00934579	0.0124611
Life necessities	Cateogy total		78	88	0.242991	0.274143
	Sleep	Life_01	10	17	0.0311526	0.0529595
	Beauty treatment	Life_02	16	9	0.0498442	0.0280374
	Preparation to go out	Life_03	5	8	0.0155763	0.0249221
	Have a bath	Life_04	6	11	0.0186916	0.0342679
	Daily activities	Life_05	4	0	0.0124611	0
	Health monitoring	Life_06	5	6	0.0155763	0.0186916
	Going to hospitals	Life_07	20	23	0.0623053	0.0716511
	Saving, visiting banks and ATMs	Life_08	5	2	0.0155763	0.00623053
	Giving a lift to family members	Life_09	4	6	0.0124611	0.0186916
	Scheduling	Life_10	0	1	0	0.00311526
	Meal planning	Life_11	0	1	0	0.00311526
	Visiting city office	Life_12	0	0	0	0
	Refueling a car	Life_13	2	3	0.00623053	0.00934579
	reciving massage	Life_14	1	1	0.00311526	0.00311526
Pandemic prevention	Cateogy total		13	233	0.0404984	0.725857
	Keeping social distancing	PM_01	3	18	0.00934579	0.0560748
	Wearing face masks	PM_02	3	42	0.00934579	0.130841
	Washing hands, gargling	PM_03	2	38	0.00623053	0.11838
	Self-restraint from going out	PM_04	1	22	0.00311526	0.0685358
	Alcohol sanitization	PM_05	3	29	0.00934579	0.0903427
	Self-restraint from traveling	PM_06	1	11	0.00311526	0.0342679
	stop seeing friends	PM_07	0	15	0	0.046729
	Measuring temparature	PM_08	0	7	0	0.0218069
	Ventilation	PM_09	0	4	0	0.0124611
	Self-restraint	PM_10	0	21	0	0.0654206
	Staggered commuting	PM_11	0	5	0	0.0155763
	Self-restraint from leisure	PM_12	0	5	0	0.0155763
	Purchasing face masks	PM_13	0	5	0	0.0155763
	Avoiding publisc transports	PM_14	0	3	0	0.00934579
	Making face masks	PM_15	0	0	0	0
	Washing face masks	PM_16	0	1	0	0.00311526
	Frequent clothes washing	PM_17	0	2	0	0.00623053
	Using air cleaner	PM_18	0	1	0	0.00311526
	Chekcing covid related news	PM_19	0	4	0	0.0124611
PCs, smartphones, internet	Cateogy total		29	45	0.0903427	0.140187
	Using PCs	PC_01	13	11	0.0404984	0.0342679
	Internet surfing	PC_02	9	17	0.0280374	0.0529595
	Using smartphones	PC_03	4	5	0.0124611	0.0155763
	Using SNS	PC_04	3	10	0.00934579	0.0311526
	Virtual traveling	PC_05	0	2	0	0.00623053
Physical exercises	Cateogy total		96	103	0.299065	0.320872
	Cycling	Exc_01	3	3	0.00934579	0.00934579
	Exercising	Exc_02	7	6	0.0218069	0.0186916
	Going to a gym	Exc_03	13	2	0.0404984	0.00623053
	Gymnastic	Exc_04	3	3	0.00934579	0.00934579
	Playing golf	Exc_05	8	5	0.0249221	0.0155763
	Playing sports	Exc_06	8	3	0.0249221	0.00934579
	Running	Exc_07	7	7	0.0218069	0.0218069
	Stretching	Exc_08	0	5	0	0.0155763
	Taking a walk	Exc_09	28	45	0.0872274	0.140187
	Walking exercises	Exc_10	16	15	0.0498442	0.046729
	Wight training	Exc_11	0	7	0	0.0218069
	Yoga	Exc_12	3	2	0.00934579	0.00623053
Reading, listening to music	Cateogy total		20	36	0.0623053	0.11215
	Reading	Read_01	12	17	0.0373832	0.0529595
	Listening to music	Read_02	5	9	0.0155763	0.0280374
	Reading comics	Read_03	1	5	0.00311526	0.0155763
	Listening to the radio	Read_04	1	2	0.00311526	0.00623053
	Reading newspapers	Read_05	0	2	0	0.00623053
	Listning to Japanese traditional comedy	Read_06	1	1	0.00311526	0.00311526
Shopping	Cateogy total		336	238	1.04673	0.741433
	Shopping	Shop_01	114	80	0.35514	0.249221
	Shop at supermarket	Shop_02	78	63	0.242991	0.196262
	Shop at shopping malls	Shop_03	66	14	0.205607	0.0436137
	Shop at convenient stores	Shop_04	17	15	0.0529595	0.046729
	Shop at drug stores	Shop_05	11	12	0.0342679	0.0373832
	Shopt at outlet malls	Shop_06	6	0	0.0186916	0
	Going to book shops	Shop_07	9	3	0.0280374	0.00934579
	Browsing	Shop_08	5	0	0.0155763	0
	Purchasing food	Shop_09	6	6	0.0186916	0.0186916
	Shop at DIY stores	Shop_10	3	3	0.00934579	0.00934579
	Purchasing clothes	Shop_11	3	1	0.00934579	0.00311526
	Purchasing electricals	Shop_12	2	27	0.00623053	0.0841121
	Shop at department stores	Shop_13	9	3	0.0280374	0.00934579
	Internet shopping	Shop_14	7	11	0.0218069	0.0342679
Spending time with family and friends	Cateogy total		120	39	0.373832	0.121495
	Dating	Friend_01	20	0	0.0623053	0
	Eating out with friends and family	Friend_02	33	9	0.102804	0.0280374
	Going out with friends and family	Friend_03	36	11	0.11215	0.0342679
	Sorting out family photographs	Friend_04	1	0	0.00311526	0
	Spending time with children and grandchildren	Friend_05	4	2	0.0124611	0.00623053
	Talk with friends and family	Friend_06	10	10	0.0311526	0.0311526
	Visiting child raising facilities	Friend_07	1	0	0.00311526	0
	Visiting family and relatives	Friend_08	8	1	0.0249221	0.00311526
	Visiting hometown	Friend_09	7	6	0.0218069	0.0186916
Staying at home		Sth	0	28	0	0.0872274
Studying		Study_01	15	3	0.046729	0.00934579
Travel	Cateogy total		115	32	0.358255	0.0996885
	Travel	Tra_02	72	17	0.224299	0.0529595
	Domestic travel	Tra_02	13	3	0.0404984	0.00934579
	International travel	Tra_03	10	2	0.0311526	0.00623053
	Sightseeing	Tra_04	7	3	0.0218069	0.00934579
	Visiting hot springs	Tra_05	8	5	0.0249221	0.0155763
	Going somewhere far	Tra_06	4	2	0.0124611	0.00623053
	Crusing	Tra_07	1	0	0.00311526	0
Using public transports	Cateogy total		141	53	0.439252	0.165109
	Usings public transports	PT_01	112	22	0.34891	0.0685358
	Using bicycles, motorbikes, cars	PT_02	29	31	0.0903427	0.0965732
Watching videos	Cateogy total		71	97	0.221184	0.302181
	Wathching TV	Tv_01	23	37	0.0716511	0.115265
	Watching movies	Tv_02	36	16	0.11215	0.0498442
	Watching news	Tv_03	1	3	0.00311526	0.00934579
	Watching subscription channels	Tv_04	7	19	0.0218069	0.05919
	watching online vidoes	Tv_05	3	22	0.00934579	0.0685358
	Transfering VHS contents to DVDs	Tv_06	1	0	0.00311526	0
Working, schooling	Cateogy total		43	64	0.133956	0.199377
	Going to work	Work_01	16	14	0.0498442	0.0436137
	Attending meetings	Work_02	6	2	0.0186916	0.00623053
	Going to part-time work	Work_03	6	4	0.0186916	0.0124611
	Commuting	Work_04	7	6	0.0218069	0.0186916
	Buisiness trip	Work_05	3	0	0.00934579	0
	Lectures	Work_06	2	0	0.00623053	0
	Conferences	Work_07	1	0	0.00311526	0
	Going to school	Work_08	0	0	0	0
	Conducting experiments	Work_09	1	0	0.00311526	0
	Remote working	Work_10	0	24	0	0.0747664
	Online lectures	Work_11	0	7	0	0.0218069
	Remote meeting	Work_12	1	7	0.00311526	0.0218069
Unable to code		?	17	17	0.0529595	0.0529595

## Sheet: Coded data
Participant_ID	Sex (1.male, 2 female)	Age	Living area (see Label details sheet)	Marital status (1. single including divorced, widows and widowers, 2. married)	Children (1. No, 2.Yes)	Household income (see Label details sheet)	Individual income (see Label details sheet)	Occupation (see Label details sheet)	Before_1	Before_2	Before_3	Before_4	Before_5	Before_6	Before_7	Before_8	Before_9	Before_10	After_1	After_2	After_3	After_4	After_5	After_6	After_7	After_8	After_9	After_10
1	2	22	28	1	1	2	1	8	Rest_01	Leis_03	Out_03	Work_03	PT_01	x	x	x	x	x	PM_03	PM_05	PM_04	PC_04	Work_03	x	x	x	x	x
2	1	35	8	1	1	3	3	1	PT_01	Rest_09	Life_07	Shop_01	Shop_07	x	x	x	x	x	Leis_23	Leis_04	Leis_04	Leis_06	Shop_14	x	x	x	x	x
3	2	25	23	1	1	10	1	6	HW_01	Friend_02	PT_01	?	?	x	x	x	x	x	?	Work_01	?	PM_10	Shop_14	x	x	x	x	x
4	1	46	13	2	1	5	3	1	Rest_03	Leis_01	Rest_02	Shop_02	Work_01	HW_02	Shop_01	PC_02	Leis_06	Tv_04	Leis_06	Rest_08	PC_02	Tv_04	Read_03	x	x	x	x	x
5	2	24	23	2	2	4	1	7	Shop_03	Friend_01	Friend_06	Friend_06	Rest_01	x	x	x	x	x	PM_03	PM_02	PM_10	PM_04	Sth	x	x	x	x	x
6	1	77	13	2	2	5	5	11	Friend_02	Friend_01	Tra_01	Tra_01	Exc_01	x	x	x	x	x	PM_03	PM_03	Exc_01	PM_02	PM_04	Leis_03	x	x	x	x
7	1	49	15	2	1	3	3	1	Rest_01	Shop_02	Exc_01	PT_02	PT_02	x	x	x	x	x	Shop_01	Exc_01	Shop_02	PT_02	HW_02	x	x	x	x	x
8	2	70	23	2	2	4	2	4	Rest_01	Tra_01	Exc_02	Shop_01	Out_05	x	x	x	x	x	PM_03	Leis_05	Sth	Shop_09	HW_02	x	x	x	x	x
9	1	66	14	2	2	8	8	1	Rest_02	Rest_05	Tv_02	Shop_03	PT_01	Out_05	Rest_06	Exc_01	Shop_02	Life_07	Work_12	Exc_01	Shop_02	Life_07	Work_10	x	x	x	x	x
10	1	20	13	1	1	2	1	8	PT_01	Work_06	Rest_12	Friend_01	Work_03	x	x	x	x	x	Work_03	Work_11	Friend_01	Shop_01	Tv_04	x	x	x	x	x
11	1	73	27	2	2	2	2	11	Shop_02	Leis_09	PT_02	Life_07	Leis_05	x	x	x	x	x	Shop_02	Exc_01	Life_07	Leis_09	Leis_05	HW_07	x	x	x	x
12	1	69	15	2	2	1	1	11	Life_01	Life_06	Life_07	?	Life_06	x	x	x	x	x	Life_06	Life_06	Life_01	Life_06	PM_06	x	x	x	x	x
13	2	68	14	2	2	10	10	6	HW_01	HW_03	HW_02	Study_01	Exc_02	x	x	x	x	x	HW_02	HW_03	Shop_01	HW_01	Exc_01	x	x	x	x	x
14	1	68	43	2	1	10	10	6	Shop_05	Shop_02	Life_07	Work_03	Rest_02	x	x	x	x	x	Life_07	Life_07	Life_07	Shop_05	Shop_02	Shop_03	Rest_02	Rest_10	Rest_09	x
15	2	39	1	2	1	2	1	6	Shop_01	Shop_08	Leis_10	HW_05	Exc_01	x	x	x	x	x	Shop_01	HW_05	Leis_10	HW_01	Exc_01	x	x	x	x	x
16	2	65	34	2	2	3	1	7	HW_04	Shop_03	HW_01	HW_03	Friend_02	Study_01	Life_02	x	x	x	HW_01	Hoe_01	Exc_01	HW_03	Shop_01	Life_02	x	x	x	x
17	1	21	23	1	1	1	1	8	Leis_01	Rest_03	Tv_02	Tra_01	Leis_06	x	x	x	x	x	PM_10	Tv_02	Read_02	Read_03	Sth	x	x	x	x	x
18	2	28	10	2	1	2	1	6	Rest_03	Rest_07	Shop_03	Friend_02	Out_03	x	x	x	x	x	Shop_02	Sth	PM_04	HW_02	PM_07	x	x	x	x	x
19	2	72	27	2	2	2	1	7	Shop_02	HW_03	HW_01	HW_02	Life_05	Tv_01	x	x	x	x	Shop_01	HW_01	HW_03	HW_02	Tv_01	x	x	x	x	x
20	1	75	24	2	2	6	2	1	Leis_19	Tv_04	Leis_10	Leis_08	Shop_01	x	x	x	x	x	Leis_19	Tv_04	Leis_05	Shop_01	Leis_11	Leis_10	x	x	x	x
21	2	21	11	1	1	5	1	8	Rest_02	Shop_01	Leis_03	Leis_03	HW_01	x	x	x	x	x	Tv_05	Read_02	HW_01	PC_04	Leis_06	x	x	x	x	x
22	1	66	3	2	2	2	2	11	Leis_18	HW_01	HW_02	Shop_10	Life_07	x	x	x	x	x	PM_02	HW_01	HW_02	Shop_10	Life_07	x	x	x	x	x
23	2	29	12	2	2	5	3	3	Shop_03	Rest_02	HW_01	HW_02	PT_01	Life_01	x	x	x	x	Shop_03	HW_02	HW_01	Rest_02	Life_01	x	x	x	x	x
24	1	25	23	1	1	7	2	1	PT_01	Friend_01	Rest_01	Friend_02	PC_02	Tra_01	x	x	x	x	PC_02	HW_01	Leis_06	Work_10	?	x	x	x	x	x
25	1	72	27	2	2	2	2	11	PT_01	Shop_03	Rest_01	Rest_05	Leis_01	x	x	x	x	x	Sth	?	PM_04	PC_01	PC_02	x	x	x	x	x
26	2	21	11	2	1	3	1	7	PT_02	Shop_02	Rest_02	Tv_02	Shop_03	x	x	x	x	x	Shop_14	HW_02	Life_04	Shop_14	HW_04	x	x	x	x	x
27	1	70	34	2	2	2	2	11	Leis_16	Leis_01	Out_05	Shop_01	Rest_01	x	x	x	x	x	HW_02	Friend_02	Work_10	Life_01	PC_04	x	x	x	x	x
28	2	73	9	2	2	10	3	7	Friend_01	Tra_06	PT_01	Leis_02	Exc_03	x	x	x	x	x	Tra_01	Friend_01	Shop_11	PT_01	Leis_04	x	x	x	x	x
29	1	34	27	2	2	4	4	1	Rest_01	PT_01	Leis_01	Shop_01	Tv_02	Leis_07	Friend_06	x	x	x	PT_01	Del_01	Shop_09	Leis_11	HW_07	x	x	x	x	x
30	2	20	34	1	1	8	1	8	PT_01	Rest_12	Leis_15	Work_06	Work_09	x	x	x	x	x	Life_03	Hoe_01	Life_01	Life_03	Life_04	x	x	x	x	x
31	1	71	13	2	2	9	9	4	Hoe_01	Exc_01	Tv_01	Exc_10	Shop_02	x	x	x	x	x	Hoe_01	Exc_01	Tv_01	Shop_02	Exc_10	x	x	x	x	x
32	2	65	36	2	2	10	10	7	Shop_01	Shop_04	HW_01	HW_03	Rest_05	x	x	x	x	x	Shop_01	Shop_04	HW_01	HW_03	Rest_05	Leis_05	x	x	x	x
33	1	56	14	1	1	3	3	1	Rest_01	Tra_02	HW_07	Work_05	Shop_01	x	x	x	x	x	Shop_01	HW_07	Rest_01	Tra_01	PM_11	x	x	x	x	x
34	1	71	42	2	2	10	10	11	Rest_02	Shop_03	Leis_14	Exc_01	Out_05	Leis_25	Tra_02	x	x	x	Rest_08	Shop_03	Leis_14	Exc_01	Leis_25	x	x	x	x	x
35	1	77	37	2	2	2	1	11	Tra_03	Tra_02	Rest_03	Out_05	HW_03	x	x	x	x	x	Tv_01	Read_02	HW_05	Leis_05	HW_02	x	x	x	x	x
36	2	20	14	1	1	10	1	8	PT_01	Rest_02	Shop_03	PT_01	Friend_02	x	x	x	x	x	Work_11	Shop_02	Out_01	PM_03	Friend_01	x	x	x	x	x
37	2	23	12	1	1	3	1	10	Rest_02	Rest_03	Friend_02	Leis_01	Exc_06	Leis_14	Leis_06	Shop_03	x	x	PM_04	PM_02	PM_08	PM_01	PM_03	x	x	x	x	x
38	1	72	1	1	2	2	2	11	Shop_02	Tra_02	Tra_02	Out_05	Rest_10	x	x	x	x	x	Exc_07	Shop_01	Leis_25	Out_05	HW_03	x	x	x	x	x
39	2	28	13	2	2	3	10	11	Shop_01	Rest_01	PT_01	HW_01	HW_03	x	x	x	x	x	PM_03	PM_05	HW_01	HW_03	Shop_01	x	x	x	x	x
40	2	21	40	1	1	3	1	8	Leis_01	Rest_02	Read_01	Shop_01	PT_01	x	x	x	x	x	Del_02	Shop_01	Sth	Work_11	Sth	x	x	x	x	x
41	2	68	28	2	2	10	10	7	Rest_01	Friend_07	Friend_02	Tra_01	Friend_02	Friend_02	PT_01	x	x	x	Friend_01	Tra_01	Friend_06	Friend_01	Rest_01	x	x	x	x	x
42	2	69	27	2	2	2	1	7	Friend_01	Leis_09	Shop_01	HW_01	Exc_10	x	x	x	x	x	HW_01	Shop_01	Hoe_01	Read_01	PC_01	x	x	x	x	x
43	2	72	28	2	2	4	1	6	Leis_16	HW_02	Exc_02	Shop_01	Out_05	Rest_06	Study_01	Read_01	HW_01	HW_06	HW_02	HW_01	Leis_16	Leis_05	HW_06	x	x	x	x	x
44	1	69	30	2	2	3	2	4	Rest_05	Rest_03	Rest_07	Shop_02	Shop_10	Rest_03	x	x	x	x	Rest_05	Read_01	Shop_09	Rest_07	Rest_03	x	x	x	x	x
45	1	73	14	2	2	7	7	1	Work_12	Leis_05	Friend_08	Read_01	Friend_08	Tv_06	x	x	x	x	Work_12	Friend_03	Shop_14	Del_02	PC_05	x	x	x	x	x
46	2	52	33	2	2	10	10	7	Shop_03	Rest_07	Out_05	Tra_01	Out_01	x	x	x	x	x	PM_04	PM_10	Sth	PM_06	PM_04	x	x	x	x	x
47	1	67	34	2	2	2	2	11	Exc_03	Leis_15	Tra_05	Leis_04	Rest_13	x	x	x	x	x	Rest_05	Leis_03	Leis_12	Tra_01	Leis_08	x	x	x	x	x
48	1	71	14	2	2	2	2	11	Shop_01	Rest_02	Tra_02	Tra_03	Friend_07	Leis_17	x	x	x	x	Del_02	Shop_02	PM_13	Exc_01	Life_02	x	x	x	x	x
49	2	27	37	2	1	4	2	3	Rest_01	Out_05	Shop_01	Rest_05	Tra_04	x	x	x	x	x	Rest_01	Tv_02	Shop_01	Tra_01	Rest_05	x	x	x	x	x
50	2	29	26	2	2	10	1	7	PT_01	Friend_01	Friend_06	Exc_01	Shop_03	x	x	x	x	x	PT_01	Shop_02	Exc_02	Rest_07	Rest_05	x	x	x	x	x
51	2	28	13	1	1	10	3	1	Friend_01	Tv_02	Exc_01	Shop_01	Life_02	x	x	x	x	x	Exc_01	Exc_11	Tv_05	Sth	Shop_14	x	x	x	x	x
52	1	70	10	2	2	2	2	4	Rest_02	Shop_02	PT_01	Exc_01	PT_02	Tra_05	Tra_05	x	x	x	Rest_03	Tra_05	Tra_05	Leis_05	Exc_01	x	x	x	x	x
53	2	39	22	2	2	6	1	6	Shop_05	Rest_09	Shop_03	HW_01	Shop_09	Life_13	x	x	x	x	Shop_02	Shop_05	HW_01	Leis_11	Shop_07	x	x	x	x	x
54	2	29	25	2	2	2	1	7	Shop_02	HW_01	Friend_01	Leis_01	Friend_04	Tv_02	Shop_03	Leis_07	Rest_02	Friend_06	HW_01	Exc_11	PM_15	PM_03	PM_17	Life_04	x	x	x	x
55	1	76	30	2	2	2	1	11	Shop_02	Life_07	Shop_05	Tv_01	HW_01	Rest_06	x	x	x	x	Tv_01	Read_04	Life_07	Shop_05	HW_05	x	x	x	x	x
56	1	22	28	1	1	4	1	8	Leis_03	PT_01	Rest_01	Tra_01	Tv_02	x	x	x	x	x	Work_11	PC_05	Hoe_01	Hoe_01	Tv_04	x	x	x	x	x
57	1	65	12	2	2	3	2	5	Leis_03	Read_06	PT_01	Rest_03	Shop_13	x	x	x	x	x	Leis_03	Read_06	PT_01	Shop_13	Work_10	x	x	x	x	x
58	1	21	14	1	1	10	1	8	Exc_06	Rest_04	Leis_01	Shop_01	Leis_04	x	x	x	x	x	Shop_14	Tv_04	Read_05	PC_01	Leis_06	x	x	x	x	x
59	1	26	14	1	1	3	3	1	Rest_03	Shop_14	PT_01	?	Life_08	x	x	x	x	x	Life_08	Shop_14	PT_01	?	PC_02	x	x	x	x	x
60	2	29	11	2	2	4	2	3	Rest_05	Rest_02	Shop_11	Shop_01	PT_01	x	x	x	x	x	Work_10	Work_12	Shop_14	HW_01	HW_02	x	x	x	x	x
61	1	69	13	1	1	1	1	11	Shop_08	Leis_19	HW_05	Rest_01	PC_01	x	x	x	x	x	PC_02	HW_01	Hoe_02	Tv_01	Tv_05	x	x	x	x	x
62	2	25	23	2	2	3	10	7	Rest_01	Tra_01	Friend_06	Leis_03	Tv_02	x	x	x	x	x	Sth	PC_03	Tv_01	Exc_01	Del_02	x	x	x	x	x
63	2	27	27	2	1	4	2	1	Rest_02	Shop_03	PT_01	Leis_06	Tv_04	x	x	x	x	x	Leis_06	Tv_04	Shop_02	Rest_01	Del_02	x	x	x	x	x
64	2	25	3	2	2	3	1	6	Rest_01	Shop_01	?	Out_01	Out_05	x	x	x	x	x	Rest_01	Rest_04	Shop_01	Shop_03	?	x	x	x	x	x
65	2	27	4	1	1	10	1	1	Leis_03	Shop_01	Rest_01	Tra_01	Study_01	x	x	x	x	x	HW_01	Tv_01	Life_04	Study_01	HW_02	x	x	x	x	x
66	2	40	21	2	1	3	1	7	Shop_04	Rest_05	Shop_02	Exc_02	Friend_02	x	x	x	x	x	HW_01	PC_03	Exc_02	HW_02	Tv_01	x	x	x	x	x
67	1	59	13	1	1	3	3	1	Friend_01	PT_01	Leis_08	Leis_03	Leis_03	x	x	x	x	x	Leis_03	Leis_03	Leis_12	Leis_12	Leis_11	x	x	x	x	x
68	1	73	12	2	2	8	2	11	Shop_02	Life_07	HW_01	Life_09	HW_06	Life_02	Leis_13	Hoe_02	Tv_01	HW_04	Exc_12	Life_09	Shop_02	Leis_13	HW_01	HW_01	x	x	x	x
69	1	66	23	2	2	2	2	11	Shop_02	Leis_09	Shop_04	Leis_08	Rest_05	x	x	x	x	x	Shop_02	Shop_04	PT_01	PT_01	PT_02	x	x	x	x	x
70	1	21	10	1	1	3	1	11	PC_04	Tv_05	Tv_01	Leis_06	HW_01	x	x	x	x	x	PC_04	Leis_06	Tv_01	Tv_05	HW_05	x	x	x	x	x
71	1	25	24	1	1	10	1	11	PT_02	Shop_02	Shop_04	Life_08	Shop_14	x	x	x	x	x	Shop_02	Shop_04	PT_02	PM_03	PM_03	x	x	x	x	x
72	1	71	37	2	2	3	2	11	PT_02	Tv_01	Read_04	PC_01	Leis_14	x	x	x	x	x	PT_02	Tv_01	Read_04	PC_01	Life_09	x	x	x	x	x
73	2	47	13	2	1	2	1	1	PT_01	Shop_03	Rest_04	Leis_02	Leis_03	Tra_01	x	x	x	x	Shop_01	Exc_01	Del_02	Exc_12	HW_02	x	x	x	x	x
74	1	70	28	2	2	4	2	11	Shop_02	Shop_04	Life_07	Rest_10	Life_02	x	x	x	x	x	Shop_02	Shop_04	Life_07	Life_07	Rest_10	x	x	x	x	x
75	2	22	40	1	1	10	10	8	Rest_03	Leis_07	Shop_03	Work_03	PT_01	x	x	x	x	x	PM_03	PM_05	PM_08	?	Tv_05	x	x	x	x	x
76	1	68	35	2	2	3	2	11	Leis_08	Rest_02	Shop_03	Shop_05	Exc_02	x	x	x	x	x	Life_07	Exc_02	Shop_05	Rest_02	Leis_08	x	x	x	x	x
77	2	28	1	2	1	1	1	6	Rest_01	Out_05	Tra_01	Friend_06	Shop_03	x	x	x	x	x	Shop_01	PM_03	PM_10	Exc_05	Leis_06	x	x	x	x	x
78	1	60	28	2	2	3	3	4	Exc_04	Shop_04	Rest_01	Shop_09	Shop_11	Shop_12	Shop_04	Exc_01	Exc_07	Tra_01	Shop_09	Exc_04	Exc_01	Exc_07	Tra_01	x	x	x	x	x
79	2	57	13	1	2	1	1	11	Rest_02	Shop_03	Rest_03	Exc_05	Life_02	Shop_02	HW_05	Life_02	x	x	HW_05	Exc_05	Shop_14	Shop_02	Rest_02	x	x	x	x	x
80	2	40	28	2	2	5	1	7	Rest_01	Tra_04	Friend_06	Shop_06	Friend_01	Leis_01	Tv_02	Tra_01	x	x	Shop_14	Del_02	Tv_05	Tv_05	Read_01	x	x	x	x	x
81	2	25	1	2	2	4	1	7	Out_01	?	Rest_04	Leis_01	Leis_08	x	x	x	x	x	PM_04	PM_12	PM_04	x	x	x	x	x	x	x
82	1	69	29	2	2	3	3	5	Rest_06	Friend_01	PT_01	Rest_02	Rest_06	Shop_13	x	x	x	x	Rest_02	Shop_03	Friend_01	Rest_06	Tv_02	Leis_04	x	x	x	x
83	2	28	23	2	1	2	1	7	Shop_02	Rest_08	Shop_03	Leis_07	Friend_06	x	x	x	x	x	Shop_03	Rest_08	Rest_02	Friend_02	Shop_02	x	x	x	x	x
84	1	69	27	2	2	5	3	11	Shop_04	Shop_02	Life_07	Exc_07	Leis_10	Exc_07	x	x	x	x	Leis_10	Exc_07	Shop_04	Shop_02	Life_07	x	x	x	x	x
85	1	24	14	2	2	2	2	2	Hoe_01	Shop_01	Out_05	Tra_01	PT_01	x	x	x	x	x	Tra_01	Out_05	Shop_01	Hoe_01	Tv_02	x	x	x	x	x
86	1	75	13	1	2	10	10	6	Rest_02	Exc_03	Shop_02	Rest_03	Friend_01	Tra_01	Out_05	Leis_11	x	x	PM_02	PM_03	PM_01	PM_01	PM_04	x	x	x	x	x
87	2	26	23	1	1	10	2	1	Leis_01	Out_05	Rest_04	Tra_02	Rest_01	Shop_03	x	x	x	x	Read_01	Tv_04	Shop_14	Life_02	Life_02	Life_06	x	x	x	x
88	1	27	24	1	1	3	3	1	Shop_01	Tra_01	Exc_05	Tv_02	Rest_01	x	x	x	x	x	PM_05	PM_02	Work_10	HW_01	?	x	x	x	x	x
89	2	23	40	1	1	2	2	1	Rest_03	Shop_01	Tra_01	Friend_03	Rest_05	x	x	x	x	x	Shop_14	PM_08	Del_01	PM_03	PM_05	x	x	x	x	x
90	2	20	27	1	1	10	1	8	PT_01	PT_01	Friend_01	Shop_03	Exc_03	Friend_07	Rest_02	x	x	x	Work_11	Study_01	Leis_03	Exc_07	Exc_11	x	x	x	x	x
91	2	36	13	1	1	2	2	1	Leis_03	PT_01	HW_01	Leis_07	Shop_01	x	x	x	x	x	HW_02	HW_01	Leis_06	Read_02	Exc_12	x	x	x	x	x
92	2	55	27	1	2	2	2	1	PT_02	Life_02	Shop_02	Hoe_01	Life_06	Life_02	Exc_10	Life_02	Life_02	HW_01	Work_10	Hoe_02	Shop_14	HW_02	?	Del_01	Shop_01	PT_02	Leis_03	PM_02
93	2	69	14	2	2	2	1	11	Friend_01	Rest_07	Life_07	Friend_04	Shop_03	x	x	x	x	x	Life_07	Life_07	Leis_22	Shop_01	Rest_07	?	x	x	x	x
94	2	20	23	1	1	10	1	8	Shop_03	Out_05	Rest_05	Hoe_01	PT_01	HW_01	Leis_25	Leis_10	Study_01	x	HW_01	Tv_05	Tv_02	Out_05	Study_01	Exc_01	x	x	x	x
95	1	72	22	2	2	10	10	6	Shop_02	HW_01	Life_04	Tv_01	PT_01	x	x	x	x	x	Shop_02	HW_01	Tv_01	PM_02	PM_03	x	x	x	x	x
96	1	22	12	1	1	4	1	6	Shop_01	Rest_02	Leis_04	Tra_01	Exc_06	x	x	x	x	x	Leis_06	Tv_01	Tv_05	Tv_04	Out_05	x	x	x	x	x
97	1	65	15	2	2	10	1	7	PM_03	PM_03	PM_01	PM_04	HW_02	PM_10	Rest_09	PM_02	Life_06	Hoe_02	PM_03	PM_03	PM_01	PM_10	Del_02	PM_02	PM_04	PM_01	PM_01	PM_19
98	2	26	26	2	2	3	10	7	Hoe_01	Shop_02	HW_01	HW_02	Life_04	x	x	x	x	x	Shop_02	HW_02	HW_01	HW_03	Life_04	x	x	x	x	x
99	1	58	23	2	1	1	1	11	Rest_01	Out_05	PT_01	HW_01	Exc_03	x	x	x	x	x	Tv_02	Shop_14	Exc_12	PM_01	PM_06	x	x	x	x	x
100	2	70	27	1	1	1	1	11	Life_06	PM_01	PM_02	PM_05	PM_01	x	x	x	x	x	PM_04	PM_01	PM_01	PM_02	PM_05	x	x	x	x	x
101	1	47	23	2	2	6	5	1	Shop_03	Rest_04	PT_01	Tra_01	Shop_01	x	x	x	x	x	Shop_03	Del_02	PT_02	Rest_01	Tra_01	x	x	x	x	x
102	2	19	13	1	1	4	1	8	Work_08	Leis_15	Life_01	Friend_02	Study_01	x	x	x	x	x	Work_11	Friend_02	Leis_14	Shop_01	Work_03	x	x	x	x	x
103	2	66	13	1	2	10	2	11	Rest_02	Shop_02	Exc_03	Tv_02	Leis_02	Leis_03	x	x	x	x	HW_03	Shop_02	Exc_02	HW_01	HW_02	x	x	x	x	x
104	1	72	13	2	2	3	3	11	Rest_08	Out_05	Leis_10	HW_01	HW_03	HW_03	x	x	x	x	HW_01	HW_03	HW_03	Out_05	Leis_10	x	x	x	x	x
105	2	26	44	1	1	4	2	2	Rest_05	Shop_03	PC_02	Rest_04	Tra_01	x	x	x	x	x	Hoe_02	Tv_05	PT_02	Shop_14	Leis_11	x	x	x	x	x
106	1	70	13	1	1	1	1	6	Hoe_01	Hoe_01	Hoe_01	Hoe_01	Hoe_01	x	x	x	x	x	Hoe_01	Hoe_01	Hoe_01	Hoe_01	Hoe_01	x	x	x	x	x
107	2	22	40	1	1	6	2	3	Tra_01	Tra_03	Rest_01	Shop_01	PT_01	x	x	x	x	x	Work_01	Sth	PT_02	Tra_01	HW_04	x	x	x	x	x
108	2	42	26	1	1	10	10	11	Rest_03	Shop_01	Rest_07	PT_01	HW_07	HW_05	x	x	x	x	HW_05	Shop_01	Rest_07	Del_02	PT_01	x	x	x	x	x
109	1	54	1	1	1	1	1	4	Rest_01	PT_01	Shop_02	HW_01	HW_03	x	x	x	x	x	Rest_01	PT_01	Shop_02	HW_01	HW_03	x	x	x	x	x
110	2	25	1	1	2	1	1	6	Rest_01	Shop_01	PT_01	Leis_11	Out_03	x	x	x	x	x	Hoe_01	Shop_01	PT_01	Leis_11	Leis_11	x	x	x	x	x
111	2	42	1	1	1	4	4	1	Shop_01	PT_01	Tra_01	PT_01	PT_01	x	x	x	x	x	HW_02	HW_01	Work_04	Hoe_01	Shop_01	x	x	x	x	x
112	1	22	16	1	1	6	3	1	Friend_02	Tra_01	Rest_04	Tv_02	Read_01	x	x	x	x	x	Sth	Read_01	Tv_05	Leis_05	Exc_11	x	x	x	x	x
113	1	26	12	1	1	6	3	1	Rest_02	Exc_05	Shop_03	Friend_01	Friend_05	x	x	x	x	x	Friend_01	Tra_01	Tra_02	Tra_03	Rest_03	x	x	x	x	x
114	2	25	38	1	1	10	10	11	Leis_03	?	Tra_01	Friend_02	Tv_02	x	x	x	x	x	Leis_03	Shop_01	Tv_02	Tra_01	Friend_02	x	x	x	x	x
115	2	27	34	1	2	10	10	6	Shop_03	Shop_01	Tv_02	Rest_01	Tra_01	Out_05	Work_01	Life_01	x	x	Hoe_01	Sth	Exc_01	Leis_11	Life_01	x	x	x	x	x
116	2	26	13	1	1	10	10	11	PT_01	Shop_02	Leis_06	Rest_03	Friend_02	x	x	x	x	x	Leis_06	Shop_04	Friend_06	x	x	x	x	x	x	x
117	1	65	27	2	2	6	3	1	Rest_04	Exc_04	Tra_01	Leis_02	Leis_18	x	x	x	x	x	Exc_04	Leis_18	Tv_04	x	x	x	x	x	x	x
118	2	29	23	2	1	4	2	1	Friend_02	Rest_03	Exc_03	Tv_02	Friend_06	Tra_02	Tra_04	x	x	x	Rest_01	Shop_01	Exc_03	Del_02	Tra_04	x	x	x	x	x
119	2	23	11	1	1	4	4	1	Leis_01	Rest_03	Rest_05	Tra_01	Exc_03	x	x	x	x	x	Shop_04	Del_01	PM_10	Hoe_01	Work_10	x	x	x	x	x
120	1	29	9	2	1	4	3	1	Work_04	Rest_01	Shop_01	Tra_01	Rest_04	x	x	x	x	x	Sth	Exc_12	Tv_05	HW_01	Shop_01	x	x	x	x	x
121	1	29	7	1	1	2	2	1	Rest_01	Work_04	Shop_01	Out_05	HW_01	x	x	x	x	x	PM_02	PM_05	PM_03	Hoe_02	Tv_05	x	x	x	x	x
122	2	28	43	1	1	10	1	11	Leis_06	HW_01	PC_02	Hoe_01	Life_01	x	x	x	x	x	Leis_06	HW_01	PC_02	Hoe_01	Life_01	x	x	x	x	x
123	1	50	1	2	1	3	3	1	Shop_01	Leis_06	Tv_01	PC_01	HW_01	x	x	x	x	x	Shop_01	Leis_06	Tv_01	PC_01	HW_01	x	x	x	x	x
124	2	20	7	1	1	2	1	8	PT_01	Rest_02	?	?	Tra_01	x	x	x	x	x	PM_02	PM_08	PM_07	PM_09	PM_05	x	x	x	x	x
125	2	49	40	2	2	6	1	6	Friend_01	PT_01	Friend_06	Tra_01	Leis_07	Rest_03	Leis_12	Life_05	x	x	PM_05	PM_02	PM_04	PM_10	PM_06	PM_14	PM_07	PM_07	x	x
126	2	28	27	1	1	10	10	6	Rest_01	Friend_03	?	Tra_01	Rest_04	x	x	x	x	x	PM_02	PM_03	PM_05	Life_04	PM_07	x	x	x	x	x
127	2	47	43	2	2	1	1	7	Shop_01	HW_01	PT_02	Friend_03	Exc_01	x	x	x	x	x	Friend_03	Shop_01	Hoe_01	Out_03	Leis_01	x	x	x	x	x
128	1	48	1	2	2	4	4	1	Shop_01	Friend_06	Tra_01	Rest_05	PT_02	x	x	x	x	x	PT_02	Shop_01	HW_01	Friend_06	Rest_05	x	x	x	x	x
129	2	65	13	2	2	3	1	7	Friend_01	Leis_02	Tra_01	Shop_02	HW_03	HW_02	x	x	x	x	HW_03	HW_02	Shop_02	PT_02	Friend_03	x	x	x	x	x
130	1	69	2	1	2	10	10	7	Exc_01	PT_02	Shop_02	Tv_02	HW_02	x	x	x	x	x	PM_10	Shop_01	?	PM_16	PM_04	x	x	x	x	x
131	1	69	13	1	1	2	2	11	HW_02	HW_01	HW_03	Shop_02	Exc_08	x	x	x	x	x	HW_02	HW_01	HW_03	Shop_01	Shop_01	x	x	x	x	x
132	2	24	33	2	2	4	3	3	Shop_01	Work_04	HW_01	HW_01	Tra_01	x	x	x	x	x	x	x	x	x	x	x	x	x	x	x
133	2	29	23	1	1	2	2	3	PT_01	Rest_01	Shop_03	Leis_01	Leis_03	Leis_03	Tra_01	HW_01	HW_02	HW_03	HW_02	HW_03	HW_01	PM_03	Read_01	Tv_05	x	x	x	x
134	1	69	14	1	1	2	2	6	Shop_03	Rest_02	Out_05	Friend_01	Exc_02	Exc_01	Friend_02	Read_01	Out_04	Shop_08	Tv_04	Leis_16	Shop_02	HW_05	HW_05	x	x	x	x	x
135	2	20	13	1	1	10	10	8	Shop_01	Rest_05	PT_01	Friend_03	Leis_03	x	x	x	x	x	Friend_03	HW_01	Life_06	PC_02	Tv_04	x	x	x	x	x
136	2	29	28	2	2	2	1	7	Shop_02	Shop_03	HW_02	Friend_09	Leis_12	Leis_11	Rest_01	x	x	x	Leis_11	Friend_04	Shop_02	Shop_03	Read_01	Del_02	x	x	x	x
137	2	41	14	1	2	1	1	11	Rest_05	Shop_01	Leis_01	Rest_09	PT_01	Rest_02	Life_02	x	x	x	Rest_05	Shop_02	Life_02	Shop_14	PT_01	Life_07	x	x	x	x
138	2	74	27	2	2	2	1	7	HW_03	HW_01	Shop_09	Exc_09	Rest_07	x	x	x	x	x	Life_11	Life_10	PC_01	PM_19	PC_04	HW_01	HW_04	Tv_01	Life_04	HW_04
139	2	29	20	1	1	10	10	3	Tra_02	Rest_04	Shop_01	Friend_01	Tra_03	x	x	x	x	x	Sth	PM_10	PM_07	PM_06	PM_06	x	x	x	x	x
140	1	68	1	2	2	4	3	5	PT_02	Tv_02	Shop_01	Leis_05	HW_06	x	x	x	x	x	PT_02	Life_07	Leis_05	Shop_01	HW_06	x	x	x	x	x
141	2	78	23	2	2	1	1	11	HW_01	Shop_01	Exc_01	Rest_05	Leis_05	x	x	x	x	x	HW_01	Shop_01	HW_02	HW_03	Exc_01	x	x	x	x	x
142	2	40	14	2	2	6	1	6	Friend_06	Shop_03	Friend_01	Friend_01	Leis_01	x	x	x	x	x	HW_01	Work_01	Life_09	Shop_09	Exc_01	x	x	x	x	x
143	2	28	14	1	1	2	2	5	Rest_04	PT_01	Leis_01	Rest_01	Tra_01	x	x	x	x	x	Work_10	Hoe_01	PM_10	PM_06	PM_05	x	x	x	x	x
144	1	28	14	1	1	3	3	1	Tra_03	Tra_02	Tv_02	Shop_06	Exc_05	x	x	x	x	x	Life_01	PC_02	Exc_01	Read_01	Tra_02	x	x	x	x	x
145	1	59	1	2	2	4	4	1	Out_05	Leis_01	Rest_07	Shop_01	Shop_01	x	x	x	x	x	Leis_01	Rest_07	Out_05	Shop_01	Tra_01	x	x	x	x	x
146	2	65	27	2	2	2	1	5	Friend_01	Leis_16	Tra_01	Tra_01	Study_01	x	x	x	x	x	Work_10	Work_12	Work_01	Exc_10	Shop_01	x	x	x	x	x
147	1	26	11	1	1	2	2	1	Rest_03	Leis_01	Tra_01	PT_01	Friend_06	x	x	x	x	x	Sth	PC_01	HW_02	PM_02	Life_01	x	x	x	x	x
148	2	60	33	2	2	2	1	6	Shop_01	Tra_01	Tra_03	Exc_03	HW_03	HW_01	x	x	x	x	HW_01	HW_03	Tra_01	Exc_03	Shop_01	Rest_07	x	x	x	x
149	1	25	20	1	1	10	1	6	Tv_04	Read_03	Tv_02	PC_04	Tv_05	x	x	x	x	x	Read_03	Tv_04	PC_04	Tv_05	Tv_02	x	x	x	x	x
150	2	27	12	1	1	4	3	1	Rest_03	PT_01	Shop_01	Rest_05	Work_02	x	x	x	x	x	Work_10	Hoe_01	Del_02	PM_02	PM_02	x	x	x	x	x
151	1	26	15	1	1	2	2	1	Rest_01	Leis_07	Shop_01	Tra_01	Rest_04	x	x	x	x	x	HW_01	Shop_01	Leis_06	Read_01	Out_05	x	x	x	x	x
152	2	72	35	2	2	2	1	7	HW_01	Shop_09	Leis_05	HW_03	Leis_10	x	x	x	x	x	Rest_01	HW_01	Exc_01	HW_03	HW_01	x	x	x	x	x
153	2	22	4	1	1	2	2	1	Rest_01	Shop_01	PT_01	Tv_01	Tra_01	x	x	x	x	x	Tv_01	Rest_01	HW_02	Friend_03	Leis_06	x	x	x	x	x
154	1	60	23	2	2	4	4	1	Work_04	Exc_05	Shop_01	Hoe_01	Friend_03	x	x	x	x	x	PT_02	Exc_05	Rest_06	Shop_01	Work_04	x	x	x	x	x
155	2	24	13	1	1	6	1	8	Leis_07	Leis_01	Rest_02	Rest_05	Leis_25	x	x	x	x	x	Work_11	Hoe_01	HW_02	HW_01	Friend_06	x	x	x	x	x
156	2	73	13	1	2	1	1	11	Rest_02	Shop_01	Exc_02	HW_07	HW_02	PC_01	x	x	x	x	HW_07	HW_02	Shop_01	Exc_02	Friend_02	x	x	x	x	x
157	1	68	13	2	2	3	3	4	PT_01	Shop_04	Shop_13	Rest_03	Shop_02	x	x	x	x	x	Rest_03	Shop_02	PT_01	Shop_04	PT_01	x	x	x	x	x
158	2	44	27	2	2	3	2	1	Shop_02	Life_02	Shop_13	Tv_02	Leis_16	x	x	x	x	x	PM_05	PM_03	PM_13	PM_08	Life_01	x	x	x	x	x
159	1	69	26	2	1	2	2	11	Shop_02	Rest_02	Exc_01	Tv_01	Leis_05	Out_05	x	x	x	x	Shop_02	Leis_05	Exc_01	Rest_02	Tv_01	x	x	x	x	x
160	1	68	14	2	2	2	1	11	Exc_02	HW_05	Leis_05	Shop_01	HW_01	x	x	x	x	x	Exc_02	HW_04	HW_03	Leis_05	HW_01	x	x	x	x	x
161	2	19	27	1	1	10	1	9	Leis_03	Shop_01	Leis_01	Leis_25	Rest_01	x	x	x	x	x	Leis_03	Shop_01	Leis_01	Leis_25	Rest_01	x	x	x	x	x
162	2	71	13	1	2	1	1	11	Rest_02	HW_01	Shop_02	Tv_01	HW_03	x	x	x	x	x	Hoe_01	Shop_02	Tv_01	HW_01	HW_03	x	x	x	x	x
163	2	70	13	1	2	2	2	1	HW_02	HW_01	PT_01	Life_04	Shop_02	x	x	x	x	x	HW_02	Shop_01	PT_01	HW_03	HW_01	x	x	x	x	x
164	1	72	14	1	1	10	10	4	Hoe_01	PC_02	HW_01	PT_01	PC_01	x	x	x	x	x	Hoe_01	Leis_20	Leis_20	Leis_25	PC_02	x	x	x	x	x
165	2	25	13	1	1	2	2	2	Shop_01	?	Friend_06	HW_01	Shop_02	x	x	x	x	x	Shop_01	Tv_04	Exc_01	HW_01	Life_01	x	x	x	x	x
166	2	35	14	2	2	3	1	6	Shop_03	HW_02	HW_01	Rest_01	PT_01	x	x	x	x	x	Shop_02	HW_01	HW_02	PM_05	Exc_05	x	x	x	x	x
167	1	65	13	2	2	1	1	4	Rest_11	Leis_01	Shop_07	Rest_02	Shop_02	Shop_04	PT_02	PT_01	PT_01	Out_05	Shop_14	Shop_04	Shop_02	Del_01	PT_02	x	x	x	x	x
168	2	67	16	2	2	3	1	6	Life_01	Life_03	Hoe_01	Life_03	HW_01	x	x	x	x	x	Life_01	Life_03	Hoe_01	Life_03	HW_01	x	x	x	x	x
169	1	28	15	1	1	1	1	1	Rest_11	Tv_04	Out_05	Friend_05	Work_01	x	x	x	x	x	Work_01	Tv_04	HW_02	HW_01	Life_01	x	x	x	x	x
170	2	18	29	1	1	5	1	8	Out_04	PT_01	Rest_02	Shop_01	Work_03	HW_01	Out_04	Tv_02	Rest_05	Shop_03	PM_03	PM_02	PM_03	Life_04	Life_02	x	x	x	x	x
171	1	65	23	1	1	2	2	1	Shop_02	PT_01	Rest_07	Life_08	Life_07	x	x	x	x	x	PM_02	PM_03	Hoe_01	PM_07	Tv_03	x	x	x	x	x
172	2	28	40	1	1	2	2	1	Hoe_01	HW_01	PT_01	Shop_02	Life_01	x	x	x	x	x	Hoe_01	HW_01	HW_01	Work_10	Life_04	x	x	x	x	x
173	2	28	11	1	2	1	1	1	PT_01	Rest_05	Tra_06	Shop_03	Tra_01	x	x	x	x	x	Leis_11	PM_06	Out_05	PM_01	PM_03	x	x	x	x	x
174	1	41	23	2	2	4	3	2	Rest_01	Rest_04	Tra_01	Shop_01	Work_02	x	x	x	x	x	PC_02	Exc_01	HW_01	Exc_07	Hoe_01	x	x	x	x	x
175	1	71	12	2	2	4	4	2	Rest_03	Rest_07	Tra_04	Tv_02	Friend_02	x	x	x	x	x	PM_12	PM_10	PM_07	PM_06	PM_07	x	x	x	x	x
176	2	29	13	1	1	4	2	1	Rest_03	Out_05	Leis_01	Exc_07	Shop_03	Out_02	x	x	x	x	PM_02	PM_03	Rest_03	PM_05	Hoe_01	Leis_06	x	x	x	x
177	2	34	12	1	1	10	10	5	Rest_01	Shop_03	PT_01	HW_01	HW_03	Leis_01	Tv_02	Read_01	Tv_05	Read_02	HW_01	HW_03	Read_01	Read_02	Tv_05	x	x	x	x	x
178	2	25	21	1	1	1	1	6	Rest_01	Shop_01	PT_01	Tra_01	Friend_02	x	x	x	x	x	Work_04	Shop_01	Rest_01	x	x	x	x	x	x	x
179	1	65	11	2	2	4	4	11	Rest_03	Leis_18	Shop_03	Exc_03	Shop_06	x	x	x	x	x	PM_02	PM_01	PT_02	Leis_05	Shop_02	x	x	x	x	x
180	1	73	40	2	2	10	2	11	Leis_16	Leis_23	Exc_06	Exc_01	Life_09	Life_07	Rest_01	x	x	x	Leis_16	Exc_06	Leis_23	Life_09	Exc_01	x	x	x	x	x
181	2	27	13	1	1	2	2	1	Rest_02	Tra_01	PT_01	Leis_03	Friend_02	x	x	x	x	x	Tra_01	Leis_03	Rest_01	Friend_02	Rest_02	x	x	x	x	x
182	2	63	37	2	1	2	1	7	Friend_02	Friend_07	Tra_01	Exc_02	Shop_01	x	x	x	x	x	Shop_01	Exc_02	HW_03	HW_01	PM_03	x	x	x	x	x
183	2	26	13	1	1	6	2	1	Friend_01	Shop_01	Out_05	Exc_04	PT_01	x	x	x	x	x	HW_01	HW_02	HW_02	PM_10	Tv_02	x	x	x	x	x
184	1	68	13	2	2	1	1	11	Exc_01	Shop_13	?	PC_03	Read_01	x	x	x	x	x	PM_04	Exc_11	Exc_01	Read_01	Rest_05	x	x	x	x	x
185	2	51	28	1	1	10	10	6	PT_02	PM_02	PM_08	PM_05	HW_02	x	x	x	x	x	PM_08	PM_05	PT_02	HW_01	HW_01	x	x	x	x	x
186	1	56	27	2	2	3	3	1	Shop_03	Shop_03	Rest_07	Shop_01	Shop_01	x	x	x	x	x	Shop_02	Sth	Sth	PM_04	PM_12	x	x	x	x	x
187	2	25	33	1	1	2	2	1	Rest_04	Tra_01	Leis_03	Shop_01	Out_05	x	x	x	x	x	Del_02	Friend_01	Leis_11	Exc_01	Out_05	x	x	x	x	x
188	2	22	23	1	1	10	10	3	?	Tra_01	Shop_01	?	Out_04	x	x	x	x	x	PM_02	PM_07	PM_10	?	?	x	x	x	x	x
189	2	28	1	1	1	2	2	6	Rest_03	Shop_01	PT_01	HW_02	Shop_04	Tv_02	x	x	x	x	Rest_03	Shop_01	Hoe_02	Shop_14	HW_02	x	x	x	x	x
190	2	25	35	1	1	2	2	3	Friend_01	Shop_03	Tra_01	HW_01	HW_03	HW_02	Work_01	Leis_06	Read_02	x	HW_03	Leis_06	Hoe_02	Shop_05	HW_01	HW_02	Work_01	PT_02	x	x
191	1	71	27	2	2	2	2	11	Tra_01	Rest_04	Rest_06	Exc_04	Leis_11	Rest_06	Shop_01	Leis_11	x	x	Exc_04	Hoe_02	Exc_02	Leis_19	PT_02	x	x	x	x	x
192	2	69	11	1	1	10	10	11	Rest_02	Rest_08	Shop_02	Exc_01	HW_03	HW_02	x	x	x	x	Rest_08	Rest_09	Exc_01	HW_01	HW_02	x	x	x	x	x
193	2	28	38	1	1	3	3	1	Rest_02	Leis_01	Rest_03	Tra_04	Tra_05	Shop_01	x	x	x	x	Rest_01	Rest_03	Tra_05	Tra_06	Tra_04	Leis_01	x	x	x	x
194	1	77	13	1	1	1	1	11	HW_01	HW_04	Leis_05	Leis_21	Tv_03	x	x	x	x	x	HW_01	HW_04	Leis_21	Leis_05	Tv_03	x	x	x	x	x
195	2	27	11	1	1	2	2	1	Rest_03	Shop_01	Rest_05	PT_01	Tra_01	Life_02	Out_01	Rest_01	Friend_03	Friend_02	PM_07	PM_02	PC_04	Leis_11	PM_14	x	x	x	x	x
196	1	76	12	2	2	10	10	11	Exc_01	HW_04	Friend_06	HW_04	Leis_14	x	x	x	x	x	Exc_01	HW_04	Shop_01	HW_04	PM_12	x	x	x	x	x
197	1	59	7	1	1	10	10	7	Life_03	Life_04	HW_03	HW_01	Shop_01	x	x	x	x	x	Life_03	HW_01	HW_03	Life_04	Shop_01	x	x	x	x	x
198	2	47	13	2	2	10	1	7	Rest_06	Out_01	Friend_07	Shop_01	Friend_06	x	x	x	x	x	HW_02	HW_01	HW_01	Leis_23	Leis_05	x	x	x	x	x
199	1	68	1	2	2	10	10	11	Shop_03	Rest_02	HW_01	Exc_08	Study_01	x	x	x	x	x	Rest_08	Shop_01	HW_01	Exc_08	Leis_15	x	x	x	x	x
200	2	27	22	1	1	10	2	1	Rest_02	Rest_03	HW_02	Tra_01	HW_01	x	x	x	x	x	Leis_06	HW_02	HW_01	PM_05	Tv_01	x	x	x	x	x
201	2	26	23	2	1	5	3	1	HW_03	Rest_05	Life_03	Life_04	Shop_01	PT_01	HW_06	HW_04	Life_08	HW_01	Shop_14	Del_01	HW_01	Work_10	HW_05	HW_06	HW_03	Shop_01	Life_03	PM_03
202	2	31	27	2	1	5	3	1	Rest_03	Shop_01	Friend_02	Friend_02	Rest_01	x	x	x	x	x	x	x	x	x	x	x	x	x	x	x
203	1	45	14	1	1	2	2	1	Shop_02	HW_01	Tv_01	Leis_06	HW_02	x	x	x	x	x	Shop_02	HW_01	Tv_01	Leis_06	HW_02	x	x	x	x	x
204	2	29	11	2	2	5	3	3	Rest_01	Friend_01	Shop_01	HW_01	Work_01	x	x	x	x	x	PM_03	PM_05	Rest_01	Work_01	PM_02	x	x	x	x	x
205	1	42	14	1	1	2	10	10	Shop_01	Out_05	Exc_02	HW_02	Work_02	x	x	x	x	x	Shop_01	Out_05	Exc_02	Work_02	HW_02	HW_02	HW_02	HW_02	HW_02	HW_02
206	1	60	40	2	2	7	5	1	Rest_01	Shop_01	Tv_01	PT_02	PC_02	x	x	x	x	x	Tv_01	Shop_01	PC_02	Hoe_01	Hoe_02	x	x	x	x	x
207	1	64	4	2	2	2	2	3	Rest_01	Shop_03	Exc_07	Leis_05	Hoe_01	x	x	x	x	x	Rest_01	Shop_03	Hoe_01	Leis_05	Shop_01	x	x	x	x	x
208	1	69	2	2	2	1	1	4	Rest_08	Shop_02	Out_05	Leis_08	Work_01	x	x	x	x	x	Rest_08	Shop_02	Leis_08	Out_05	Work_01	x	x	x	x	x
209	1	56	46	2	1	2	1	6	Rest_05	Shop_02	HW_01	PT_02	HW_02	x	x	x	x	x	HW_02	PT_02	HW_01	Shop_02	Rest_05	x	x	x	x	x
210	2	71	1	2	2	2	1	7	Shop_01	Friend_01	Life_14	Tra_05	PT_01	x	x	x	x	x	Shop_01	Friend_01	Tra_05	Life_07	Life_14	x	x	x	x	x
211	1	27	14	2	1	4	2	1	Out_05	Shop_02	PT_02	HW_02	Exc_07	x	x	x	x	x	HW_01	HW_02	Shop_01	Life_03	Work_04	x	x	x	x	x
212	1	52	4	1	1	5	4	1	Tra_01	Rest_01	Rest_04	Work_02	Study_01	Study_01	x	x	x	x	PM_09	PM_05	PM_02	PM_01	PM_01	x	x	x	x	x
213	1	55	25	2	2	2	2	5	Rest_03	Shop_07	Rest_09	Shop_11	Shop_03	Shop_07	Read_01	Rest_11	Friend_07	Friend_02	Read_01	Life_07	Exc_01	Shop_10	Life_13	x	x	x	x	x
214	1	47	14	2	1	4	3	1	PT_02	Shop_02	Rest_01	PT_02	Work_01	x	x	x	x	x	Shop_02	PT_02	Tv_05	Work_01	Sth	x	x	x	x	x
215	1	33	22	2	1	4	3	1	Exc_06	Rest_13	Tra_03	Work_05	Shop_06	x	x	x	x	x	Work_12	Tv_04	Tv_04	Hoe_01	PM_02	x	x	x	x	x
216	1	57	34	2	2	7	5	1	PT_01	Rest_06	PT_01	Shop_01	Work_02	x	x	x	x	x	PT_01	PM_02	PM_05	PM_13	PM_01	PM_11	Work_10	x	x	x
217	1	66	34	2	2	2	2	6	Rest_02	Shop_02	Shop_13	Rest_03	Rest_10	x	x	x	x	x	Rest_08	Shop_02	Shop_13	Rest_03	Rest_10	x	x	x	x	x
218	2	27	13	2	2	6	3	1	PT_01	Rest_07	Friend_02	Work_01	HW_01	x	x	x	x	x	Shop_01	PM_09	PM_04	Leis_03	Work_10	x	x	x	x	x
219	1	55	28	2	2	10	10	1	PT_01	Rest_04	Work_01	Exc_07	Tv_01	x	x	x	x	x	Work_10	HW_05	Tv_01	PC_03	Del_02	x	x	x	x	x
220	1	71	13	1	1	4	3	11	Shop_02	Out_05	Friend_02	Rest_04	Read_02	Tv_01	PC_01	x	x	x	Shop_02	PM_03	PM_02	Read_03	Tv_01	x	x	x	x	x
221	1	77	1	2	1	2	1	11	Shop_02	Shop_04	Shop_07	HW_04	HW_05	Out_05	PT_01	x	x	x	Out_05	HW_01	Shop_01	Rest_05	HW_04	HW_04	x	x	x	x
222	2	35	27	1	1	10	1	1	Tv_02	Shop_03	Rest_02	Tra_05	Shop_07	PT_01	PT_02	PT_01	Exc_01	x	Tv_05	PT_02	Rest_07	PC_04	Shop_07	Exc_01	Leis_05	x	x	x
223	1	52	14	1	1	4	4	1	Rest_03	PT_01	Work_01	Tra_01	Tra_05	?	x	x	x	x	Rest_03	?	Tra_05	Tra_01	Leis_22	x	x	x	x	x
224	2	29	8	1	1	3	3	2	PT_01	Rest_07	HW_01	Leis_13	Tra_01	x	x	x	x	x	PT_01	Del_02	Del_03	Del_01	HW_01	x	x	x	x	x
225	2	73	27	2	2	10	1	11	Shop_01	PT_02	HW_01	HW_03	HW_02	x	x	x	x	x	Shop_01	HW_01	HW_03	HW_02	PT_02	x	x	x	x	x
226	1	44	45	2	1	4	4	1	Rest_01	Shop_01	Tra_01	Friend_01	Leis_12	x	x	x	x	x	Del_02	PM_02	Shop_14	Shop_01	Friend_06	x	x	x	x	x
227	1	31	23	1	1	6	3	1	Rest_02	Hoe_01	Shop_01	Work_01	Life_08	x	x	x	x	x	PM_02	PM_10	PM_11	Hoe_01	Life_08	x	x	x	x	x
228	2	18	44	1	1	10	10	11	Shop_14	Exc_01	Rest_01	Out_05	Exc_09	x	x	x	x	x	Exc_01	Out_05	Exc_09	Shop_14	Leis_06	x	x	x	x	x
229	1	20	12	1	1	1	1	6	Friend_01	Shop_01	Out_03	PT_01	Out_03	x	x	x	x	x	PM_10	PM_10	Tv_02	Leis_06	PM_14	x	x	x	x	x
230	2	27	13	1	1	2	2	1	Shop_01	Friend_02	Friend_06	x	x	x	x	x	x	x	Sth	Tv_01	?	x	x	x	x	x	x	x
231	1	56	11	2	1	10	10	11	Rest_03	PC_03	Shop_03	Exc_01	Life_07	x	x	x	x	x	Rest_03	Shop_03	Life_07	Exc_01	Life_07	x	x	x	x	x
232	2	40	14	2	2	3	1	7	Shop_03	Leis_11	HW_01	HW_01	Rest_01	x	x	x	x	x	Leis_11	HW_01	Shop_01	Rest_01	HW_01	x	x	x	x	x
233	1	72	13	2	2	3	1	4	Shop_02	PT_01	Rest_02	Rest_03	Exc_06	HW_02	Leis_02	Leis_03	Leis_02	Tra_01	Shop_02	HW_02	Exc_06	Leis_11	Leis_21	Read_02	Leis_11	x	x	x
234	2	23	28	2	2	3	1	7	Rest_01	Shop_03	HW_01	Tv_02	Tv_02	Tra_06	HW_02	x	x	x	HW_01	PM_03	Tv_02	HW_02	Shop_14	x	x	x	x	x
235	1	58	9	2	2	4	4	1	Shop_06	Rest_08	Friend_06	Exc_05	Leis_11	x	x	x	x	x	Shop_10	Shop_01	Exc_07	Leis_11	Leis_13	HW_01	x	x	x	x
236	1	65	14	2	2	3	3	4	Tv_02	Read_02	Friend_03	HW_02	Shop_01	Rest_02	x	x	x	x	Tv_02	Read_02	Friend_03	HW_02	Rest_02	x	x	x	x	x
237	1	75	13	2	2	2	2	11	Rest_03	Rest_10	Exc_04	Leis_01	Exc_01	x	x	x	x	x	Tv_01	Read_01	Life_01	Exc_01	PC_01	x	x	x	x	x
238	1	68	27	2	2	2	2	1	Rest_10	Rest_03	Shop_13	Shop_02	Shop_04	x	x	x	x	x	Shop_04	Shop_02	Rest_03	Rest_10	Shop_13	x	x	x	x	x
239	1	73	11	2	2	3	2	6	Rest_02	Shop_02	HW_01	PT_01	Leis_16	Life_07	Exc_08	Read_01	Life_05	Tv_01	Leis_11	Exc_08	Tv_01	PT_01	Shop_02	x	x	x	x	x
240	1	72	17	2	2	4	2	11	PT_02	Shop_02	HW_01	HW_04	PC_01	x	x	x	x	x	Exc_01	Sth	Hoe_01	HW_01	PT_02	x	x	x	x	x
241	2	32	13	1	1	2	2	1	PT_01	Rest_01	Friend_02	Rest_03	Rest_02	Leis_07	Shop_01	Shop_09	x	x	Work_10	Hoe_01	PM_13	Shop_14	Tv_05	HW_02	x	x	x	x
242	1	34	13	2	2	3	3	1	Shop_01	Rest_04	Work_02	Out_01	Leis_09	Leis_10	x	x	x	x	Exc_07	Exc_04	Leis_11	Rest_04	Rest_07	Work_02	x	x	x	x
243	1	55	8	2	2	10	10	1	Rest_11	Shop_07	Shop_04	Shop_01	PT_01	PT_01	Rest_05	PT_01	Shop_05	Read_02	PM_02	Work_10	Del_01	PM_05	PM_01	x	x	x	x	x
244	2	29	13	2	2	7	5	1	Rest_05	Rest_01	Out_02	Rest_03	Leis_01	Leis_11	x	x	x	x	Tv_04	HW_02	Exc_05	PM_02	Exc_01	x	x	x	x	x
245	1	65	12	2	1	4	4	1	Shop_02	Rest_08	Exc_04	Rest_04	Tra_01	x	x	x	x	x	Rest_08	Work_10	HW_04	HW_02	Shop_02	x	x	x	x	x
246	1	50	27	1	1	10	10	11	Rest_02	PT_01	Shop_02	Life_07	Shop_12	x	x	x	x	x	Life_07	PM_19	Shop_02	Rest_02	Friend_03	x	x	x	x	x
247	1	48	40	2	2	5	5	1	Hoe_02	Shop_01	Leis_01	Shop_07	Shop_01	x	x	x	x	x	HW_01	Sth	HW_01	Leis_05	Leis_05	x	x	x	x	x
248	2	37	1	1	1	10	2	3	Shop_01	Out_05	PT_01	Shop_08	Out_04	Rest_01	Tra_01	Exc_09	Leis_17	x	Shop_14	Read_03	Del_02	Rest_01	Exc_09	HW_01	HW_05	x	x	x
249	2	42	40	2	2	10	10	7	Rest_01	Shop_01	HW_01	Leis_11	Leis_11	x	x	x	x	x	HW_01	Shop_14	Del_02	Tv_01	Sth	x	x	x	x	x
250	2	75	23	2	2	2	1	7	HW_04	HW_06	HW_01	PT_02	Out_01	Life_02	Rest_01	Shop_03	HW_01	Shop_10	HW_02	HW_01	HW_03	Shop_02	Shop_04	HW_06	Life_02	x	x	x
251	2	22	13	1	1	2	2	1	PT_01	Shop_14	Rest_04	HW_01	Tv_04	x	x	x	x	x	PT_02	Tv_04	Del_02	HW_01	Exc_11	x	x	x	x	x
252	2	59	23	2	2	10	1	6	HW_03	Shop_02	HW_01	Rest_07	HW_02	HW_04	Rest_01	Friend_02	x	x	HW_03	HW_01	Shop_02	HW_02	Rest_07	x	x	x	x	x
253	1	66	28	2	1	10	10	11	Shop_02	HW_01	Tv_01	Leis_05	Leis_13	x	x	x	x	x	Shop_02	Tv_01	Leis_13	HW_01	Leis_05	x	x	x	x	x
254	2	29	23	1	1	10	10	9	Tra_01	Leis_03	Out_04	Leis_17	Shop_01	Leis_07	x	x	x	x	Work_12	HW_02	Shop_14	PM_08	PM_03	x	x	x	x	x
255	2	27	13	2	2	3	1	7	Rest_02	Shop_03	Friend_06	Friend_02	Leis_09	x	x	x	x	x	Shop_02	Leis_11	Sth	Shop_03	Read_01	x	x	x	x	x
256	1	46	13	2	1	8	6	1	Rest_03	Rest_07	PT_01	Life_01	Life_03	Life_04	Leis_06	x	x	x	Life_04	Life_01	Life_03	Work_10	PM_02	x	x	x	x	x
257	2	31	21	2	2	3	10	7	Shop_02	Shop_05	Life_09	Rest_01	Shop_03	x	x	x	x	x	Shop_02	Shop_05	Friend_04	Friend_02	Life_09	x	x	x	x	x
258	1	71	12	2	2	2	2	11	Shop_02	Rest_08	Exc_05	HW_04	HW_01	x	x	x	x	x	Shop_01	HW_01	Exc_05	HW_02	Tv_01	Tv_01	PC_02	x	x	x
259	2	39	11	2	2	1	1	7	Shop_03	PT_01	Friend_01	Study_01	HW_07	x	x	x	x	x	PT_02	HW_02	HW_07	PM_15	PM_05	x	x	x	x	x
260	1	49	36	2	2	3	2	1	Hoe_01	Leis_08	Shop_01	PT_02	Rest_03	x	x	x	x	x	Hoe_01	Leis_08	Shop_01	PT_02	Rest_03	x	x	x	x	x
261	2	32	27	2	2	10	10	7	Rest_01	Shop_01	Leis_12	Tra_03	Tra_02	x	x	x	x	x	Rest_01	Leis_12	Tra_03	Tra_02	Shop_01	x	x	x	x	x
262	1	40	26	1	1	3	3	1	PT_02	Shop_02	Shop_07	HW_01	Rest_11	Exc_01	x	x	x	x	Shop_02	Shop_07	Exc_01	PT_02	Rest_11	HW_01	x	x	x	x
263	1	26	27	1	1	2	2	1	PT_01	Work_01	Rest_02	Rest_03	Leis_12	x	x	x	x	x	Work_10	PM_05	PM_02	PM_01	?	x	x	x	x	x
264	1	55	13	1	1	10	10	6	Rest_02	Shop_14	Shop_01	HW_01	Tv_02	Leis_02	PT_02	x	x	x	Shop_14	Shop_01	PT_02	Tv_05	Leis_02	x	x	x	x	x
265	1	66	1	1	2	2	2	1	Shop_05	Shop_02	PT_01	Rest_02	Leis_08	HW_01	x	x	x	x	Shop_05	Shop_02	PT_01	Leis_08	Rest_02	HW_01	x	x	x	x
266	2	49	35	2	2	5	1	7	Shop_02	PT_02	Rest_02	Life_13	Life_02	Shop_04	Shop_05	Rest_10	Shop_03	Life_07	Shop_02	Shop_04	Life_13	Shop_05	Del_03	x	x	x	x	x
267	2	64	37	2	2	2	1	7	Rest_01	Study_01	Shop_13	Out_05	Leis_02	x	x	x	x	x	Del_02	PC_04	Exc_02	Friend_06	PM_05	x	x	x	x	x
268	1	68	23	2	2	10	10	11	Exc_04	Tra_01	Rest_01	Shop_01	Exc_01	x	x	x	x	x	Exc_04	Exc_01	Shop_14	Tv_05	Tv_01	x	x	x	x	x
269	1	42	13	1	1	4	2	4	Shop_04	Shop_02	PT_01	HW_01	HW_02	x	x	x	x	x	HW_02	HW_01	PM_03	Shop_02	Shop_04	x	x	x	x	x
270	2	57	6	2	2	10	10	11	Shop_06	Leis_04	Tra_03	Rest_06	Rest_06	x	x	x	x	x	PM_03	PM_05	PM_03	PM_02	PM_01	x	x	x	x	x
271	2	59	14	2	2	3	1	7	HW_01	HW_03	HW_04	Shop_02	Rest_03	Tv_02	x	x	x	x	HW_01	HW_03	HW_02	Shop_02	Tv_02	Leis_11	x	x	x	x
272	1	70	26	2	2	2	2	6	Shop_02	PT_01	Rest_02	Exc_02	HW_05	x	x	x	x	x	Shop_02	HW_05	PT_01	Leis_05	PC_02	x	x	x	x	x
273	1	68	47	2	1	6	5	4	Shop_02	Rest_03	Tv_01	Tv_02	Friend_01	x	x	x	x	x	Tv_01	Hoe_01	PC_01	Hoe_01	HW_01	x	x	x	x	x
274	2	24	1	1	1	2	2	1	Rest_03	Shop_01	PT_01	?	Hoe_01	x	x	x	x	x	Rest_01	Tv_04	Shop_14	PM_02	HW_02	x	x	x	x	x
275	1	79	13	2	2	10	2	7	Friend_01	HW_01	Shop_01	HW_06	Rest_02	x	x	x	x	x	Rest_04	HW_06	HW_01	Rest_01	Shop_01	x	x	x	x	x
276	1	43	21	1	1	3	3	5	Leis_24	Rest_01	Shop_01	Friend_06	Rest_06	x	x	x	x	x	Rest_01	Shop_01	Leis_24	Tra_06	Friend_02	x	x	x	x	x
277	2	27	20	1	1	10	10	1	Rest_02	Shop_13	Rest_04	Leis_01	Tv_02	Leis_02	x	x	x	x	Tv_02	Read_01	Del_02	PM_05	Friend_03	x	x	x	x	x
278	2	22	6	1	1	5	2	3	Rest_03	Shop_03	Rest_02	Exc_06	Friend_02	Leis_01	Tra_01	Tra_03	x	x	Sth	Out_05	Friend_02	Rest_07	Friend_02	x	x	x	x	x
279	2	27	39	2	1	4	1	6	Rest_01	Work_01	Shop_01	Exc_03	Life_02	x	x	x	x	x	Life_02	Work_01	Shop_01	Exc_01	Out_05	x	x	x	x	x
280	1	48	14	2	2	3	3	1	Rest_02	Tra_01	Shop_01	Friend_06	Tra_04	x	x	x	x	x	Tra_01	Rest_02	Tra_04	Shop_01	Leis_01	x	x	x	x	x
281	2	55	28	2	2	10	10	6	Life_09	Work_03	Shop_02	HW_02	HW_01	HW_03	HW_06	Work_04	Friend_03	Shop_03	Life_09	HW_02	HW_01	HW_03	Shop_02	HW_06	x	x	x	x
282	2	40	26	2	2	5	1	6	Shop_03	HW_01	HW_03	Rest_02	PT_01	x	x	x	x	x	HW_01	HW_03	Shop_02	Del_02	Exc_08	x	x	x	x	x
283	1	64	27	2	2	3	3	1	Shop_02	Shop_03	Shop_14	Pc_02	PT_01	x	x	x	x	x	Leis_06	PC_04	Tv_03	PT_01	Work_01	x	x	x	x	x
284	2	52	27	2	2	8	1	7	Read_01	Tv_04	HW_02	HW_01	HW_03	Shop_14	Rest_01	Shop_01	x	x	Shop_01	Rest_01	Shop_14	HW_01	HW_02	x	x	x	x	x
285	1	44	21	1	1	2	2	1	Work_04	Shop_01	PC_01	PC_03	Work_01	x	x	x	x	x	Work_04	HW_01	Shop_01	PC_01	PC_03	x	x	x	x	x
286	2	45	23	2	2	2	1	7	HW_05	Rest_02	Shop_03	Shop_02	Rest_05	x	x	x	x	x	HW_05	HW_02	PC_02	Shop_14	Life_01	x	x	x	x	x
287	1	69	40	2	2	10	10	1	Exc_03	Exc_04	Shop_02	Tv_01	PC_01	x	x	x	x	x	Exc_01	Read_02	Shop_01	Work_01	Tv_01	x	x	x	x	x
288	2	66	1	2	2	2	1	7	Rest_02	Tra_02	Shop_02	Life_07	Friend_06	x	x	x	x	x	PM_05	PM_02	PM_18	Del_01	Shop_14	x	x	x	x	x
289	1	67	12	2	2	3	2	11	PT_01	Rest_02	Rest_03	Tv_02	Tra_01	Leis_02	PT_01	Tra_07	Leis_02	Out_02	Shop_09	Life_02	Exc_11	HW_01	PC_03	x	x	x	x	x
290	1	66	25	2	2	3	2	6	Exc_01	Rest_01	Tra_01	Shop_01	Rest_05	x	x	x	x	x	Exc_01	Shop_01	Rest_05	Rest_01	Del_02	x	x	x	x	x
291	2	70	10	2	2	3	1	7	HW_04	HW_04	HW_01	HW_03	Leis_10	Shop_02	Friend_07	PC_04	Exc_01	Read_01	HW_04	HW_01	HW_03	Shop_02	Leis_10	Exc_01	Read_01	Friend_07	Leis_03	Friend_03
292	2	60	11	2	2	4	1	7	Friend_06	Rest_13	Friend_03	Friend_02	Friend_07	Friend_06	Shop_03	x	x	x	Shop_02	PM_05	Shop_14	Shop_14	PT_02	x	x	x	x	x
293	2	52	27	2	2	10	10	7	HW_05	Shop_03	Exc_02	Rest_01	PT_01	Friend_02	x	x	x	x	HW_05	Shop_03	PT_02	Exc_02	Sth	x	x	x	x	x
294	1	62	37	2	1	6	5	4	Exc_02	x	x	x	x	x	x	x	x	x	Exc_02	x	x	x	x	x	x	x	x	x
295	1	73	40	2	2	3	2	11	Shop_03	Leis_05	Rest_02	HW_01	Exc_06	Read_01	x	x	x	x	Shop_02	Exc_06	Read_01	Leis_05	PC_02	x	x	x	x	x
296	2	39	14	2	2	3	1	4	HW_01	Leis_06	Shop_03	Leis_11	Shop_02	x	x	x	x	x	Exc_02	HW_01	Leis_06	Shop_02	Shop_04	x	x	x	x	x
297	1	65	10	1	1	2	1	11	Hoe_02	Shop_02	Exc_02	PC_02	PC_01	x	x	x	x	x	PM_02	PM_03	PM_03	Read_05	PM_19	x	x	x	x	x
298	1	71	12	2	2	2	2	11	Rest_01	Shop_01	Tra_04	Rest_06	PT_01	x	x	x	x	x	Exc_01	Shop_01	Life_07	Sth	Exc_10	x	x	x	x	x
299	1	68	12	2	2	2	2	11	Exc_02	PC_01	PC_04	Leis_08	Tv_01	Hoe_01	Shop_01	Friend_04	Life_01	Life_07	Life_07	Exc_01	Tv_01	Hoe_01	Leis_01	x	x	x	x	x
300	2	45	23	2	2	2	1	7	Shop_01	Hoe_01	HW_01	Work_04	HW_03	HW_05	HW_06	Friend_03	PC_01	PC_02	PC_02	PC_01	Shop_01	HW_01	Hoe_01	x	x	x	x	x
301	1	52	23	1	1	4	4	1	Shop_01	Work_01	Rest_04	Rest_01	Leis_13	x	x	x	x	x	Shop_01	Leis_13	Work_01	Rest_04	Rest_01	x	x	x	x	x
302	1	34	13	2	2	4	4	1	Rest_02	PT_01	Leis_12	Leis_12	Tv_02	x	x	x	x	x	Del_02	Del_01	?	PM_02	Work_10	x	x	x	x	x
303	1	65	28	2	1	1	1	11	Out_02	Shop_08	Leis_11	?	Out_01	x	x	x	x	x	Out_02	Tv_02	Sth	Tv_01	PC_02	x	x	x	x	x
304	2	40	8	2	1	3	1	7	PT_01	PT_01	Hoe_01	Friend_01	Rest_03	x	x	x	x	x	PT_02	PM_05	Shop_05	Del_02	Friend_03	x	x	x	x	x
305	2	65	39	1	2	1	1	6	Shop_02	HW_02	HW_03	HW_01	Rest_02	Shop_03	Tv_01	Leis_05	x	x	HW_02	Shop_02	HW_01	HW_03	Shop_03	Rest_08	Leis_05	Tv_01	x	x
306	1	70	23	2	2	3	2	1	Rest_01	Rest_01	Friend_04	Tra_06	Shop_01	x	x	x	x	x	PM_04	PM_10	PM_07	PM_07	PM_10	x	x	x	x	x
307	1	71	28	2	2	1	1	11	Exc_02	PC_01	Leis_05	Tv_01	x	x	x	x	x	x	Exc_02	PC_01	Tv_01	Leis_05	x	x	x	x	x	x
308	1	63	22	2	2	2	2	1	Shop_01	Hoe_01	Tra_01	Work_01	Life_01	x	x	x	x	x	Hoe_01	Shop_01	Life_01	Out_05	PM_10	x	x	x	x	x
309	1	35	21	1	1	5	3	1	Shop_09	Rest_05	Tra_01	Friend_02	Out_05	x	x	x	x	x	Tv_05	Shop_14	Rest_01	PM_07	PM_04	x	x	x	x	x
310	1	58	22	2	2	7	4	2	Leis_01	Rest_03	Work_07	Study_01	Study_01	HW_01	HW_03	Leis_05	Shop_01	Out_05	HW_03	HW_01	HW_03	Leis_05	Leis_15	x	x	x	x	x
311	1	50	20	2	2	2	2	1	Rest_02	Shop_02	Shop_04	Shop_05	Life_05	PT_02	x	x	x	x	Rest_08	Shop_02	Shop_04	Shop_05	Life_13	PT_02	x	x	x	x
312	2	40	13	2	1	3	1	7	Rest_02	HW_02	HW_01	PT_01	Tv_01	x	x	x	x	x	Rest_08	HW_02	HW_01	HW_03	PT_01	Tv_01	Leis_06	Read_02	x	x
313	1	55	14	2	2	2	2	1	Shop_01	Rest_08	PT_01	Tv_02	Study_01	x	x	x	x	x	PM_04	PM_11	PM_09	PM_02	PM_01	x	x	x	x	x
314	2	60	15	2	2	2	1	7	Rest_09	Shop_02	HW_03	HW_01	HW_02	Tra_02	PT_01	x	x	x	PM_10	PM_06	PM_07	PM_17	PM_14	x	x	x	x	x
315	2	41	19	1	2	2	2	1	Rest_08	HW_01	HW_03	Shop_01	Exc_01	x	x	x	x	x	Shop_01	Exc_01	Life_01	Exc_02	Work_01	x	x	x	x	x
316	1	45	23	2	2	3	3	1	Rest_01	Rest_05	Tra_01	Rest_04	PT_01	PT_02	x	x	x	x	Leis_11	Work_10	Del_02	Hoe_02	Shop_14	x	x	x	x	x
317	2	54	9	2	2	4	1	6	Shop_03	Rest_01	Tra_01	Friend_02	Tra_05	x	x	x	x	x	HW_01	PM_05	PM_02	PM_04	Shop_14	x	x	x	x	x
318	2	32	13	1	1	10	10	5	PT_01	Shop_01	Rest_01	HW_01	HW_03	x	x	x	x	x	PT_01	Shop_01	Rest_01	HW_01	HW_03	x	x	x	x	x
319	1	36	27	2	1	2	1	7	Shop_01	Tra_01	Rest_01	Out_04	Exc_03	x	x	x	x	x	Work_12	Hoe_01	Tv_02	Hoe_01	Friend_02	x	x	x	x	x
320	2	44	13	2	2	5	2	1	PT_01	HW_01	Shop_01	Rest_02	Tv_02	Leis_02	x	x	x	x	Work_10	Del_02	Hoe_01	PM_02	PM_06	x	x	x	x	x
321	1	48	2	1	1	2	1	1	Shop_03	Shop_05	Shop_05	Life_07	PT_01	Rest_09	x	x	x	x	Shop_03	Shop_05	Shop_05	Life_07	Del_02	x	x	x	x	x

## Sheet: label details
Living area				Household and individual income				Occupation
1	Hokkaido area, Hokkaido prefecture			1	Below 2 million yen			1	cooperate employee
2	Tohoku area, Aomori prefecture			2	2 to 4 million yen			2	Public sector
3	Tohoku area, Iwate prefecture			3	4 to 6 million yen			3	specialized personnel (teachers, doctors, lawers, etc.)
4	Tohoku area, Miyagi prefecture			4	6 to 8 million yen			4	self-employee
5	Tohoku area, Akita prefecture			5	8 to 10 million yen			5	Temporary staff
6	Tohoku area, Yamagata prefecture			6	10 to 12 million yen			6	Part-time employee
7	Tohoku area, Fukushima prefecture			7	12 to 15 million yen			7	Housewife, househusband
8	Kanto area, Ibaraki prefecture			8	15 to 20 million yen			8	Student (univeristy, college)
9	Kanto area, Ibaraki prefecture			9	Above 20 million yen			9	Student (job school)
10	Kanto area, Ibaraki prefecture			10	Don't know			10	Other
11	Kanto area, Ibaraki prefecture							11	Unemployed
12	Kanto area, Ibaraki prefecture
13	Kanto area, Ibaraki prefecture
14	Kanto area, Ibaraki prefecture
15	Chubu area, Nigata prefecture
16	Chubu area, Toyama prefecture
17	Chubu area, Ishikawa prefecture
18	Chubu area, Fukui prefecture
19	Chubu area, Yamanashi prefecture
20	Chubu area, Nagano prefecture
21	Chubu area, Gifu prefecture
22	Chubu area, Shizuoka prefecture
23	Chubu area, Aichi prefecture
24	Chubu area, Mie prefecture
25	Kinki area, Shiga prefecture
26	Kinki area, Kyoto prefecture
27	Kinki area, Osaka prefecture
28	Kinki area, Hyogo prefecture
29	Kinki area, Nara prefecture
30	Kinki area, Wakayama prefecture
31	Chugoku area, Tottori prefecture
32	Chugoku area, Shimane prefecture
33	Chugoku area, Okayama prefecture
34	Chugoku area, Hiroshima prefecture
35	Chugoku area, Yamaguchi prefecture
36	Shikoku area, Tokushima prefecture
37	Shikoku area, Kagawa prefecture
38	Shikoku area, Ehime prefecture
39	Shikoku area, Kochi prefecture
40	Kyushyu area, Fukuoka prefecture
41	Kyushyu area, Saga prefecture
42	Kyushyu area, Nagasaki prefecture
43	Kyushyu area, Kumamoto prefecture
44	Kyushyu area, Oita prefecture
45	Kyushyu area, Miyazaki prefecture
46	Kyushyu area, Kagoshima prefecture
47	Kyushyu area, Okinawa prefecture
